# Supplementary material for: A new species of Oriental-endemic Thalerosphyrus Eaton, 1881 (Ephemeroptera, Heptageniidae) from the Chinese Yunnan Oriental–Palaearctic transition zone and insights into cryptic diversity in the T. flowersi complex
Source: Zookeys. 2026 Mar 2;1272:33–45. doi: 10.3897/zookeys.1272.181911 (PMC12973050; doi:10.3897/zookeys.1272.181911)
Supplement: XML Treatment for Thalerosphyrus lannaae [file zookeys.1272.181911-treatment1.xml]

<!DOCTYPE tp:taxon-treatment
  PUBLIC "-//TaxonX//DTD Taxonomic Treatment Publishing DTD v0 20100105//EN" "tax-treatment-NSO.dtd">
<tp:taxon-treatment xmlns:tp="http://www.plazi.org/taxpub"><tp:treatment-meta><kwd-group><label>Taxon classification</label><kwd>
              <named-content content-type="kingdom">Animalia</named-content>
            </kwd><kwd>
              <named-content content-type="order">Ephemeroptera</named-content>
            </kwd><kwd>
              <named-content content-type="family">Heptageniidae</named-content>
            </kwd></kwd-group><mixed-citation publication-type="journal"><person-group><name><surname>Srinivasan</surname><given-names>Pandiarajan</given-names></name><name><surname>Xian</surname><given-names>Paul Tien Zhi</given-names></name><name><surname>Tan Shu Ya</surname><given-names>Eleanor</given-names></name><name><surname>Ang</surname><given-names>Yuchen</given-names></name></person-group><article-title>A new species of Oriental-endemic <italic><tp:taxon-name><tp:taxon-name-part taxon-name-part-type="genus" reg="Thalerosphyrus">Thalerosphyrus</tp:taxon-name-part></tp:taxon-name></italic> Eaton, 1881 (<tp:taxon-name><tp:taxon-name-part taxon-name-part-type="order" reg="Ephemeroptera">Ephemeroptera</tp:taxon-name-part></tp:taxon-name>, <tp:taxon-name><tp:taxon-name-part taxon-name-part-type="family" reg="Heptageniidae">Heptageniidae</tp:taxon-name-part></tp:taxon-name>) from the Chinese Yunnan Oriental–Palaearctic transition zone and insights into cryptic diversity in the <italic><tp:taxon-name><tp:taxon-name-part taxon-name-part-type="genus" reg="Thalerosphyrus">T.</tp:taxon-name-part> <tp:taxon-name-part taxon-name-part-type="species" reg="flowersi">flowersi</tp:taxon-name-part></tp:taxon-name></italic> complex</article-title><source>Zookeys</source><day>02</day><month>03</month><year>2026</year><volume>1272</volume><fpage>33</fpage><lpage>45</lpage><pub-id pub-id-type="doi">10.3897/zookeys.1272.181911</pub-id></mixed-citation></tp:treatment-meta><tp:nomenclature><tp:taxon-name><object-id xmlns:xlink="http://www.w3.org/1999/xlink" content-type="arpha" xlink:type="simple">4409812E-0653-594B-8ECB-7E4E29136DF6</object-id>
                		<tp:taxon-name-part taxon-name-part-type="genus" reg="Thalerosphyrus">Thalerosphyrus</tp:taxon-name-part> <tp:taxon-name-part taxon-name-part-type="species" reg="lannaae">lannaae</tp:taxon-name-part>
                	
                		<object-id xmlns:xlink="http://www.w3.org/1999/xlink" content-type="zoobank" xlink:type="simple">https://zoobank.org/056D051A-84C0-4BA0-B841-2C5590936155</object-id>
                	</tp:taxon-name><tp:taxon-authority>Srinivasan &amp; Ang</tp:taxon-authority><tp:taxon-status xmlns:xlink="http://www.w3.org/1999/xlink" xlink:type="simple">sp. nov.</tp:taxon-status><xref ref-type="fig" rid="F1">Figs 1</xref><xref ref-type="fig" rid="F1">, 2</xref><xref ref-type="fig" rid="F1">, 3</xref><xref ref-type="fig" rid="F1">, 4</xref><xref ref-type="fig" rid="F2">, 5</xref><xref ref-type="fig" rid="F2">, 6</xref><xref ref-type="fig" rid="F2">, 7</xref><xref ref-type="fig" rid="F2">, 8</xref><xref ref-type="fig" rid="F2">, 9</xref><xref ref-type="fig" rid="F3">, 10</xref><xref ref-type="fig" rid="F3">, 11</xref><xref ref-type="fig" rid="F3">, 12</xref><xref ref-type="fig" rid="F3">, 13</xref><xref ref-type="fig" rid="F4">, 14</xref><xref ref-type="fig" rid="F4">, 15</xref><xref ref-type="fig" rid="F4">, 16</xref><xref ref-type="fig" rid="F4">, 17</xref><xref ref-type="fig" rid="F5">, 18</xref><xref ref-type="fig" rid="F5">, 19</xref><xref ref-type="fig" rid="F5">, 20</xref><xref ref-type="fig" rid="F5">, 21</xref><xref ref-type="fig" rid="F5">, 22</xref><xref ref-type="fig" rid="F6">, 23</xref><xref ref-type="fig" rid="F6">, 24</xref><xref ref-type="fig" rid="F6">, 25</xref><xref ref-type="fig" rid="F6">, 26</xref><xref ref-type="fig" rid="F7">, 27, 28</xref></tp:nomenclature><tp:treatment-sec sec-type="Materials examined"><title>Materials examined.</title><p><bold><italic>Holotype</italic></bold> (on slide): • 1 male larva (ZRCENT00020491); China, Yunnan, Mengla County [勐腊县], Mohan Town [磨憨镇], slightly muddy river by east of roadside, c. 2 km north of Shangyong Village [尚勇村]); <named-content xmlns:xlink="http://www.w3.org/1999/xlink" content-type="dwc:verbatimCoordinates" xlink:type="simple">21°15'41"N, 101°42'58"E</named-content>; ~735 m ASL; coll. Cheng L., 23 May 2000. GenBank Accession Code (<ext-link xmlns:xlink="http://www.w3.org/1999/xlink" xlink:href="PX640218" ext-link-type="gen" xlink:type="simple">PX640218</ext-link>). <bold><italic>Paratype</italic></bold> (in ethanol): • 1 female larva (ZRCENT00020492); 20 km north along highway G213 from SiMao District [思茅区], small clear flowing hill stream with sand and gravel bottom (pH 7.9), in ravine c. 450 m east of the highway; <named-content xmlns:xlink="http://www.w3.org/1999/xlink" content-type="dwc:verbatimCoordinates" xlink:type="simple">22°53'66"N, 101°02'84"E</named-content>; ~1400 m ASL; coll. Tan H. H., 20 May 2000.</p><fig id="F1" position="float" orientation="portrait"><object-id xmlns:xlink="http://www.w3.org/1999/xlink" content-type="doi" xlink:type="simple">10.3897/zookeys.1272.181911.figures1-4</object-id><object-id xmlns:xlink="http://www.w3.org/1999/xlink" content-type="arpha" xlink:type="simple">029CCB4D-41D3-50AB-AF6C-FA550FBF5B44</object-id><label>Figures 1–4.</label><caption><p><italic><tp:taxon-name><tp:taxon-name-part taxon-name-part-type="genus" reg="Thalerosphyrus">Thalerosphyrus</tp:taxon-name-part> <tp:taxon-name-part taxon-name-part-type="species" reg="lannaae">lannaae</tp:taxon-name-part></tp:taxon-name></italic> sp. nov. male larva (holotype specimen ZRCENT00020491). <bold>1</bold>. Habitus, dorsal view; <bold>2</bold>. Closeup of head and thorax, dorsal view; <bold>3</bold>. Closeup of mouthparts and prosternum, ventral view; <bold>4</bold>. Closeup of tergum, dorsal view.</p></caption><graphic xmlns:xlink="http://www.w3.org/1999/xlink" xlink:href="zookeys-1272-033_article-181911__-g001.jpg" id="oo_1552143.jpg" position="float" orientation="portrait" xlink:type="simple"><uri content-type="original_file" xlink:type="simple">https://binary.pensoft.net/fig/1552143</uri></graphic></fig></tp:treatment-sec><tp:treatment-sec sec-type="Diagnosis"><title>Diagnosis.</title><p>Larval diagnostic characters of <italic><tp:taxon-name><tp:taxon-name-part taxon-name-part-type="genus" reg="Thalerosphyrus">Thalerosphyrus</tp:taxon-name-part> <tp:taxon-name-part taxon-name-part-type="species" reg="lannaae">lannaae</tp:taxon-name-part></tp:taxon-name></italic> sp. nov. are as follows: i) hypopharyngeal superlinguae with long, simple setae extending to concave margin (Fig. <xref ref-type="fig" rid="F2">7</xref>); ii) maxilla with c. 16 comb-shaped setae on the crown (Fig. <xref ref-type="fig" rid="F3">11</xref>); iii) inner and outer margins of labial glossa straight near apex (Fig. <xref ref-type="fig" rid="F3">13</xref>); iv) pronotum slightly expanded laterally and posteriorly (Fig. <xref ref-type="fig" rid="F1">2</xref>); v) dorsal surface of hind femur with numerous distinctly pointed ‘arrow-shaped’ setae (Fig. <xref ref-type="fig" rid="F5">19</xref>); vi) abdominal posterolateral projections strongly developed, reaching maximum size on segment VIII (Fig. <xref ref-type="fig" rid="F6">23</xref>); and vii) tergalius I elongated and asymmetrical, c. 1.8× wider than long (Fig. <xref ref-type="fig" rid="F6">24</xref>).</p><fig id="F2" position="float" orientation="portrait"><object-id xmlns:xlink="http://www.w3.org/1999/xlink" content-type="doi" xlink:type="simple">10.3897/zookeys.1272.181911.figures5-9</object-id><object-id xmlns:xlink="http://www.w3.org/1999/xlink" content-type="arpha" xlink:type="simple">B9801E55-4100-50F5-97F4-9FD4C73CB243</object-id><label>Figures 5–9.</label><caption><p><italic><tp:taxon-name><tp:taxon-name-part taxon-name-part-type="genus" reg="Thalerosphyrus">Thalerosphyrus</tp:taxon-name-part> <tp:taxon-name-part taxon-name-part-type="species" reg="lannaae">lannaae</tp:taxon-name-part></tp:taxon-name></italic> sp. nov. male larva (holotype specimen ZRCENT00020491). <bold>5</bold>. Labrum, ventral view; <bold>6</bold>. Hypopharyx, dorsal view; <bold>7</bold>. Closer view of superlinguae, dorsal view; <bold>8</bold>. Left mandible, ventral view; <bold>9</bold>. Right mandible, ventral view.</p></caption><graphic xmlns:xlink="http://www.w3.org/1999/xlink" xlink:href="zookeys-1272-033_article-181911__-g002.jpg" id="oo_1552144.jpg" position="float" orientation="portrait" xlink:type="simple"><uri content-type="original_file" xlink:type="simple">https://binary.pensoft.net/fig/1552144</uri></graphic></fig><fig id="F3" position="float" orientation="portrait"><object-id xmlns:xlink="http://www.w3.org/1999/xlink" content-type="doi" xlink:type="simple">10.3897/zookeys.1272.181911.figures10-13</object-id><object-id xmlns:xlink="http://www.w3.org/1999/xlink" content-type="arpha" xlink:type="simple">6FBD38FA-9FB7-5DF8-8FCF-B36C74B9269B</object-id><label>Figures 10–13.</label><caption><p><italic><tp:taxon-name><tp:taxon-name-part taxon-name-part-type="genus" reg="Thalerosphyrus">Thalerosphyrus</tp:taxon-name-part> <tp:taxon-name-part taxon-name-part-type="species" reg="lannaae">lannaae</tp:taxon-name-part></tp:taxon-name></italic> sp. nov. male larva (holotype specimen ZRCENT00020491). <bold>10</bold>. Maxilla, ventral view; <bold>11</bold>. Closer view of the crown of maxilla; <bold>12</bold>. Labium, dorsal view; <bold>13</bold>. Glossa, dorsal view.</p></caption><graphic xmlns:xlink="http://www.w3.org/1999/xlink" xlink:href="zookeys-1272-033_article-181911__-g003.jpg" id="oo_1552145.jpg" position="float" orientation="portrait" xlink:type="simple"><uri content-type="original_file" xlink:type="simple">https://binary.pensoft.net/fig/1552145</uri></graphic></fig><fig id="F4" position="float" orientation="portrait"><object-id xmlns:xlink="http://www.w3.org/1999/xlink" content-type="doi" xlink:type="simple">10.3897/zookeys.1272.181911.figures14-17</object-id><object-id xmlns:xlink="http://www.w3.org/1999/xlink" content-type="arpha" xlink:type="simple">D0C88035-25B6-5499-B58E-924FE96976A7</object-id><label>Figures 14–17.</label><caption><p><italic><tp:taxon-name><tp:taxon-name-part taxon-name-part-type="genus" reg="Thalerosphyrus">Thalerosphyrus</tp:taxon-name-part> <tp:taxon-name-part taxon-name-part-type="species" reg="lannaae">lannaae</tp:taxon-name-part></tp:taxon-name></italic> sp. nov. male larva (holotype specimen ZRCENT00020491). <bold>14</bold>. Foreleg, dorsal view; <bold>15</bold>. Closer view of dorsal surface setae in forefemur; <bold>16</bold>. Midleg, dorsal view; <bold>17</bold>. Closer view of dorsal marginal setae in midfemur.</p></caption><graphic xmlns:xlink="http://www.w3.org/1999/xlink" xlink:href="zookeys-1272-033_article-181911__-g004.jpg" id="oo_1552146.jpg" position="float" orientation="portrait" xlink:type="simple"><uri content-type="original_file" xlink:type="simple">https://binary.pensoft.net/fig/1552146</uri></graphic></fig><fig id="F5" position="float" orientation="portrait"><object-id xmlns:xlink="http://www.w3.org/1999/xlink" content-type="doi" xlink:type="simple">10.3897/zookeys.1272.181911.figures18-22</object-id><object-id xmlns:xlink="http://www.w3.org/1999/xlink" content-type="arpha" xlink:type="simple">66879648-BA5B-57AE-94CF-42896959B34A</object-id><label>Figures 18–22.</label><caption><p><italic><tp:taxon-name><tp:taxon-name-part taxon-name-part-type="genus" reg="Thalerosphyrus">Thalerosphyrus</tp:taxon-name-part> <tp:taxon-name-part taxon-name-part-type="species" reg="lannaae">lannaae</tp:taxon-name-part></tp:taxon-name></italic> sp. nov. male larva (holotype specimen ZRCENT00020491). <bold>18</bold>. Hind leg, dorsal view; <bold>19</bold>. Closer view of dorsal surface setae in hind femur; <bold>20</bold>. Hind tibia, dorsal view; <bold>21</bold>. Closer view of dorsal marginal setae in hind tibia; <bold>22</bold>. Hind claw.</p></caption><graphic xmlns:xlink="http://www.w3.org/1999/xlink" xlink:href="zookeys-1272-033_article-181911__-g005.jpg" id="oo_1552147.jpg" position="float" orientation="portrait" xlink:type="simple"><uri content-type="original_file" xlink:type="simple">https://binary.pensoft.net/fig/1552147</uri></graphic></fig><fig id="F6" position="float" orientation="portrait"><object-id xmlns:xlink="http://www.w3.org/1999/xlink" content-type="doi" xlink:type="simple">10.3897/zookeys.1272.181911.figures23-26</object-id><object-id xmlns:xlink="http://www.w3.org/1999/xlink" content-type="arpha" xlink:type="simple">768972B1-DAE8-53CD-8494-59FCA09323EE</object-id><label>Figures 23–26.</label><caption><p><italic><tp:taxon-name><tp:taxon-name-part taxon-name-part-type="genus" reg="Thalerosphyrus">Thalerosphyrus</tp:taxon-name-part> <tp:taxon-name-part taxon-name-part-type="species" reg="lannaae">lannaae</tp:taxon-name-part></tp:taxon-name></italic> sp. nov. male larva (holotype specimen ZRCENT00020491). <bold>23</bold>. Postero-lateral spines, ventral view; <bold>24</bold>. Tergalius I; <bold>25</bold>. Tergalius VII; <bold>26</bold>. Postero-tergal spines of segment IV.</p></caption><graphic xmlns:xlink="http://www.w3.org/1999/xlink" xlink:href="zookeys-1272-033_article-181911__-g006.jpg" id="oo_1552148.jpg" position="float" orientation="portrait" xlink:type="simple"><uri content-type="original_file" xlink:type="simple">https://binary.pensoft.net/fig/1552148</uri></graphic></fig></tp:treatment-sec><tp:treatment-sec sec-type="Descriptions"><title>Descriptions.</title><p><bold>Mature nymph. <italic>Measurements</italic></bold>. Body length: 4.6–4.8 mm (Fig. <xref ref-type="fig" rid="F1">1</xref>), Cerci length: 6.5–6.7 mm.</p><p><bold><italic>Coloration</italic></bold>. General coloration yellowish brown (Fig. <xref ref-type="fig" rid="F1">1</xref>). Head mostly yellowish, pronotum yellowish, anterior submedian region with dark brownish transverse band and mesonotum yellowish with sutures remain dark brownish (Fig. <xref ref-type="fig" rid="F1">2</xref>). Femur of all legs with dark brownish maculae near the distal apex, tibia of all legs pale and medial part remains yellow. Abdominal terga mostly yellowish brown, terga I–V dark brownish, tergum VI with conspicuous dark brownish posteromedial stripes, terga VII–X anterior margin with diffusive light brownish streaks at medial, submedial, and lateral areas (Fig. <xref ref-type="fig" rid="F1">4</xref>); sterna light (Fig. <xref ref-type="fig" rid="F1">3</xref>), with dark brownish markings medially in sternum IX. Caudalii coloration interchanges from pale to dark brownish band for every 4–5 segments (Fig. <xref ref-type="fig" rid="F1">1</xref>).</p><p><bold><italic>Shape and setation</italic>. Head. <italic>Labrum</italic></bold>. Laterally elongated, c. 3.6 times wider than long, anterolateral margins elongated, tapering into a somewhat smooth rounded apices; dorsal surface and anterior margin with numerous long, thin hair-like setae (Fig. <xref ref-type="fig" rid="F2">5</xref>). <bold><italic>Hypopharynx</italic></bold> (Fig. <xref ref-type="fig" rid="F2">6</xref>). Lingua with a tuft of few small, simple setae medially; superlinguae with long, simple setae up to the concave margin (Fig. <xref ref-type="fig" rid="F2">7</xref>). <bold><italic>Left mandible</italic></bold> (Fig. <xref ref-type="fig" rid="F2">8</xref>). Inner margin of incisor serrated with c. 7 teeth; kinetodontium trifid or quadrifid, apically with few setae and below the inner margin c. 8 fimbriate setae present. <bold><italic>Right mandible</italic></bold> (Fig. <xref ref-type="fig" rid="F2">9</xref>). Inner margin of incisor serrated with c. 9 teeth; kinetodontium trifid, apically with few setae and below the inner margin c. 11 fimbriate setae present. <bold><italic>Maxilla</italic></bold> (Fig. <xref ref-type="fig" rid="F3">10</xref>). Galea-lacinia with long, thin simple setae across the inner margin; crown with c. 16 comb-shaped setae (Fig. <xref ref-type="fig" rid="F3">11</xref>); maxillary palp three segmented; maxillary palp segment I with a row of few small, thin, simple setae on the inner margin and outer margin with rows of long, simple setae; segment III subtriangular and bluntly pointed in the apex. <bold><italic>Labium</italic></bold> (Fig. <xref ref-type="fig" rid="F3">12</xref>). Glossae rhomboid; inner and outer margin remains straight near the apex (Fig. <xref ref-type="fig" rid="F3">13</xref>). <bold><italic>Thorax</italic></bold>. Pronotum wider than the head, slightly expanded posteriorly and laterally, much wider than the head and basally fused to the mesonotum (Fig. <xref ref-type="fig" rid="F1">2</xref>). <bold><italic>Legs</italic></bold>. Forefemur (Fig. <xref ref-type="fig" rid="F4">14</xref>) with a submarginal row of stout, spine-like setae on the distal 3/4<sup>th</sup> area of outer margin and inner margin entirely covered with a submarginal row of stout, spine-like setae; dorsal surface with numerous spatulate setae (Fig. <xref ref-type="fig" rid="F4">15</xref>). Foretibia mostly bare in the outer margin and inner margin with 4–5 small, spine-like setae. <bold><italic>Midfemur</italic></bold> (Fig. <xref ref-type="fig" rid="F4">16</xref>) with submarginal rows of stout, spine-like setae on both outer and inner margins (Fig. <xref ref-type="fig" rid="F4">17</xref>). Midtibia with a row of hair-like setae on the outer margin and inner margin with 3–4 small, spine-like setae. <bold><italic>Hind femur</italic></bold> (Fig. <xref ref-type="fig" rid="F5">18</xref>) with submarginal row of stout, spine-like setae on both outer and inner margins, dorsal surface with clearly pointed arrow-shaped setae (Fig. <xref ref-type="fig" rid="F5">19</xref>). <bold><italic>Hind tibia</italic></bold> (Fig. <xref ref-type="fig" rid="F5">20</xref>) with a row of c. 3 stout, spine-like setae in the outer margin along with a row of thin setae in marginal position (Fig. <xref ref-type="fig" rid="F5">21</xref>) and submarginal area with c. 6 stout, spine-like setae. All tarsi mostly bare, with outer margins entirely covered with dense setation; tarsal claw with 3 small denticles (Fig. <xref ref-type="fig" rid="F5">22</xref>). <bold><italic>Abdomen</italic></bold>. Posterolateral projections absent on abdominal segment I, weakly developed on segments II–IV, moderately developed on segment V and reaching their maximum size on segment VIII (Figs <xref ref-type="fig" rid="F6">23</xref>, 28). <bold><italic>Tergalii</italic></bold>. Tergalius I elongated and asymmetrical, c. 1.8 times wider than long (Fig. <xref ref-type="fig" rid="F6">24</xref>); tergalii II–VI asymmetrical and wider than long; tergalius VII oval and symmetrical (Fig. <xref ref-type="fig" rid="F6">25</xref>). Posterior margin of tergite IV with irregularly pointed, small to long triangular spines and a few microdenticle rows (Fig. <xref ref-type="fig" rid="F6">26</xref>).</p><fig id="F7" position="float" orientation="portrait"><object-id xmlns:xlink="http://www.w3.org/1999/xlink" content-type="doi" xlink:type="simple">10.3897/zookeys.1272.181911.figures27-28</object-id><object-id xmlns:xlink="http://www.w3.org/1999/xlink" content-type="arpha" xlink:type="simple">8B60D316-97AC-5837-BB29-7943A49FEC16</object-id><label>Figures 27, 28.</label><caption><p><italic><tp:taxon-name><tp:taxon-name-part taxon-name-part-type="genus" reg="Thalerosphyrus">Thalerosphyrus</tp:taxon-name-part> <tp:taxon-name-part taxon-name-part-type="species" reg="lannaae">lannaae</tp:taxon-name-part></tp:taxon-name></italic> sp. nov. female larvae (paratype specimen ZRCENT00020492). <bold>27</bold>. Habitus, dorsal view; <bold>28</bold>. Habitus, ventral view.</p></caption><graphic xmlns:xlink="http://www.w3.org/1999/xlink" xlink:href="zookeys-1272-033_article-181911__-g007.jpg" id="oo_1552150.jpg" position="float" orientation="portrait" xlink:type="simple"><uri content-type="original_file" xlink:type="simple">https://binary.pensoft.net/fig/1552150</uri></graphic></fig><p><bold>Imago</bold>. Unknown.</p></tp:treatment-sec><tp:treatment-sec sec-type="Etymology"><title>Etymology.</title><p>The new species is named after Dr Lanna Cheng, a marine insect specialist who was part of the Xishuangbanna (Yunnan, PR China) NUS Biological Expedition in 2000 and collected the holotype specimen of the new species.</p></tp:treatment-sec><tp:treatment-sec sec-type="Distribution"><title>Distribution.</title><p>China (Yunnan Province).</p></tp:treatment-sec><tp:treatment-sec sec-type="Taxonomic remarks"><title>Taxonomic remarks.</title><p><italic><tp:taxon-name><tp:taxon-name-part taxon-name-part-type="genus" reg="Thalerosphyrus">Thalerosphyrus</tp:taxon-name-part> <tp:taxon-name-part taxon-name-part-type="species" reg="lannaae">lannaae</tp:taxon-name-part></tp:taxon-name></italic> sp. nov. belongs to the <italic><tp:taxon-name><tp:taxon-name-part taxon-name-part-type="genus" reg="Thalerosphyrus">T.</tp:taxon-name-part> <tp:taxon-name-part taxon-name-part-type="species" reg="sinuosus">sinuosus</tp:taxon-name-part></tp:taxon-name></italic> group (<xref ref-type="bibr" rid="B2">Braasch and Soldán 1984</xref>), characterised by elongated posterolateral projections on abdominal terga VI–VIII. Within the group, it shares two characters with <italic><tp:taxon-name><tp:taxon-name-part taxon-name-part-type="genus" reg="Thalerosphyrus">T.</tp:taxon-name-part> <tp:taxon-name-part taxon-name-part-type="species" reg="thailandensis">thailandensis</tp:taxon-name-part></tp:taxon-name></italic>, <italic><tp:taxon-name><tp:taxon-name-part taxon-name-part-type="genus" reg="Thalerosphyrus">T.</tp:taxon-name-part> <tp:taxon-name-part taxon-name-part-type="species" reg="bengalensis">bengalensis</tp:taxon-name-part></tp:taxon-name></italic>, and <italic><tp:taxon-name><tp:taxon-name-part taxon-name-part-type="genus" reg="Thalerosphyrus">T.</tp:taxon-name-part> <tp:taxon-name-part taxon-name-part-type="species" reg="sartorii">sartorii</tp:taxon-name-part></tp:taxon-name></italic>: (i) a reduced number of comb-shaped setae on the crown of maxillae and (ii) presence of only a few microdenticles on the posterior margin of tergite IV. The new species is distinguished from <italic><tp:taxon-name><tp:taxon-name-part taxon-name-part-type="genus" reg="Thalerosphyrus">T.</tp:taxon-name-part> <tp:taxon-name-part taxon-name-part-type="species" reg="thailandensis">thailandensis</tp:taxon-name-part></tp:taxon-name></italic> by its strongly developed posterolateral projections on terga VI–VIII (moderately developed in <italic><tp:taxon-name><tp:taxon-name-part taxon-name-part-type="genus" reg="Thalerosphyrus">T.</tp:taxon-name-part> <tp:taxon-name-part taxon-name-part-type="species" reg="thailandensis">thailandensis</tp:taxon-name-part></tp:taxon-name></italic>; <xref ref-type="bibr" rid="B17">Sutthacharoenthad et al. 2019</xref>: fig. 4c, to poorly developed in <italic><tp:taxon-name><tp:taxon-name-part taxon-name-part-type="genus" reg="Thalerosphyrus">T.</tp:taxon-name-part> <tp:taxon-name-part taxon-name-part-type="species" reg="meghalayensis">meghalayensis</tp:taxon-name-part></tp:taxon-name></italic>; <xref ref-type="bibr" rid="B15">Selvakumar et al. 2017</xref>: fig. 3), the presence of numerous pointed arrow-shaped setae on the dorsal surface of the hind femur (spatulate and rounded or truncate in <italic><tp:taxon-name><tp:taxon-name-part taxon-name-part-type="genus" reg="Thalerosphyrus">T.</tp:taxon-name-part> <tp:taxon-name-part taxon-name-part-type="species" reg="thailandensis">thailandensis</tp:taxon-name-part></tp:taxon-name></italic>; <xref ref-type="bibr" rid="B17">Sutthacharoenthad et al. 2019</xref>: fig. 7d), and the long, simple setae on the superlinguae that extend to the concave margin (very small setae apically in <italic><tp:taxon-name><tp:taxon-name-part taxon-name-part-type="genus" reg="Thalerosphyrus">T.</tp:taxon-name-part> <tp:taxon-name-part taxon-name-part-type="species" reg="thailandensis">thailandensis</tp:taxon-name-part></tp:taxon-name></italic>; <xref ref-type="bibr" rid="B17">Sutthacharoenthad et al. 2019</xref>: fig. 12e). Moreover, <italic><tp:taxon-name><tp:taxon-name-part taxon-name-part-type="genus" reg="Thalerosphyrus">T.</tp:taxon-name-part> <tp:taxon-name-part taxon-name-part-type="species" reg="lannaae">lannaae</tp:taxon-name-part></tp:taxon-name></italic> sp. nov. is distinguished from the other two aforementioned Indian species by the greatly developed posterolateral projections of the abdomen in <italic><tp:taxon-name><tp:taxon-name-part taxon-name-part-type="genus" reg="Thalerosphyrus">T.</tp:taxon-name-part> <tp:taxon-name-part taxon-name-part-type="species" reg="sartorii">sartorii</tp:taxon-name-part></tp:taxon-name></italic>, and by the distinctly concave margins of the glossae in <italic><tp:taxon-name><tp:taxon-name-part taxon-name-part-type="genus" reg="Thalerosphyrus">T.</tp:taxon-name-part> <tp:taxon-name-part taxon-name-part-type="species" reg="bengalensis">bengalensis</tp:taxon-name-part></tp:taxon-name></italic>.</p><sec sec-type="Key to the known larvae of Thalerosphyrus Eaton, 1881 from the Oriental region" id="sec4"><title>Key to the known larvae of <italic><tp:taxon-name><tp:taxon-name-part taxon-name-part-type="genus" reg="Thalerosphyrus">Thalerosphyrus</tp:taxon-name-part></tp:taxon-name></italic> Eaton, 1881 from the Oriental region</title><table-wrap content-type="key" position="anchor" orientation="portrait"><table><tbody><tr><td rowspan="1" colspan="1">1</td><td rowspan="1" colspan="1">Hypopharynx with long setae reaching the concave margin of the superlinguae (Fig. <xref ref-type="fig" rid="F2">7</xref>; <xref ref-type="bibr" rid="B13">Sartori 2014a</xref>; fig. 28)</td><td rowspan="1" colspan="1">
                      <bold>2</bold>
                    </td></tr><tr><td rowspan="1" colspan="1">–</td><td rowspan="1" colspan="1">Setation of hypopharynx not as above (<xref ref-type="bibr" rid="B13">Sartori 2014a</xref>; Fig. <xref ref-type="fig" rid="F7">27</xref>; <xref ref-type="bibr" rid="B17">Sutthacharoenthad et al. 2019</xref>; fig. 2e)</td><td rowspan="1" colspan="1">
                      <bold>7</bold>
                    </td></tr><tr><td rowspan="1" colspan="1">2</td><td rowspan="1" colspan="1">Crown of maxilla with 16 comb-shaped setae (Fig. <xref ref-type="fig" rid="F3">11</xref>)</td><td rowspan="1" colspan="1">
                      <bold>3</bold>
                    </td></tr><tr><td rowspan="1" colspan="1">–</td><td rowspan="1" colspan="1">Crown of maxilla with more than 16 comb-shaped setae (<xref ref-type="bibr" rid="B15">Selvakumar et al. 2017</xref>; fig. 8)</td><td rowspan="1" colspan="1">
                      <bold>5</bold>
                    </td></tr><tr><td rowspan="1" colspan="1">3</td><td rowspan="1" colspan="1">Outer and inner margins of glossae concave (<xref ref-type="bibr" rid="B20">Vasanth et al. 2025</xref>; fig. 24)</td><td rowspan="1" colspan="1">
                      <bold>
                        <italic>
                          <tp:taxon-name><tp:taxon-name-part taxon-name-part-type="genus" reg="Thalerosphyrus">T.</tp:taxon-name-part> <tp:taxon-name-part taxon-name-part-type="species" reg="bengalensis">bengalensis</tp:taxon-name-part></tp:taxon-name>
                        </italic>
                      </bold>
                    </td></tr><tr><td rowspan="1" colspan="1">–</td><td rowspan="1" colspan="1">Outer and inner margins of glossae nearly straight (Fig. <xref ref-type="fig" rid="F3">13</xref>)</td><td rowspan="1" colspan="1">
                      <bold>4</bold>
                    </td></tr><tr><td rowspan="1" colspan="1">4</td><td rowspan="1" colspan="1">Posterolateral projections of the abdomen greatly developed (Fig. <xref ref-type="fig" rid="F6">23</xref>)</td><td rowspan="1" colspan="1"><bold><italic><tp:taxon-name><tp:taxon-name-part taxon-name-part-type="genus" reg="Thalerosphyrus">T.</tp:taxon-name-part> <tp:taxon-name-part taxon-name-part-type="species" reg="lannaae">lannaae</tp:taxon-name-part></tp:taxon-name></italic> sp. nov</bold>.</td></tr><tr><td rowspan="1" colspan="1">–</td><td rowspan="1" colspan="1">Posterolateral projections of the abdomen moderately developed (<xref ref-type="bibr" rid="B20">Vasanth et al. 2025</xref>; fig. 54)</td><td rowspan="1" colspan="1">
                      <bold>
                        <italic>
                          <tp:taxon-name><tp:taxon-name-part taxon-name-part-type="genus" reg="Thalerosphyrus">T.</tp:taxon-name-part> <tp:taxon-name-part taxon-name-part-type="species" reg="sartorii">sartorii</tp:taxon-name-part></tp:taxon-name>
                        </italic>
                      </bold>
                    </td></tr><tr><td rowspan="1" colspan="1">5</td><td rowspan="1" colspan="1">Outer margin of hind tibia with a row of hair-like setae (<xref ref-type="bibr" rid="B17">Sutthacharoenthad et al. 2019</xref>)</td><td rowspan="1" colspan="1">
                      <bold>
                        <italic>
                          <tp:taxon-name><tp:taxon-name-part taxon-name-part-type="genus" reg="Thalerophyrus">T.</tp:taxon-name-part> <tp:taxon-name-part taxon-name-part-type="species" reg="vietnamensis">vietnamensis</tp:taxon-name-part></tp:taxon-name>
                        </italic>
                      </bold>
                    </td></tr><tr><td rowspan="1" colspan="1">–</td><td rowspan="1" colspan="1">Outer margin of hind tibia with a row of pointed setae (<xref ref-type="bibr" rid="B13">Sartori 2014a</xref>; fig. 34)</td><td rowspan="1" colspan="1">
                      <bold>6</bold>
                    </td></tr><tr><td rowspan="1" colspan="1">6</td><td rowspan="1" colspan="1">Tergalius I asymmetrical and ovoid (<xref ref-type="bibr" rid="B20">Vasanth et al. 2025</xref>; fig. 107)</td><td rowspan="1" colspan="1">
                      <bold>
                        <italic>
                          <tp:taxon-name><tp:taxon-name-part taxon-name-part-type="genus" reg="Thalerosphyrus">T.</tp:taxon-name-part> <tp:taxon-name-part taxon-name-part-type="species" reg="flowersi">flowersi</tp:taxon-name-part></tp:taxon-name>
                        </italic>
                      </bold>
                    </td></tr><tr><td rowspan="1" colspan="1">–</td><td rowspan="1" colspan="1">Tergalius I elongated and forms rounded plate (<xref ref-type="bibr" rid="B13">Sartori 2014a</xref>; fig. 46)</td><td rowspan="1" colspan="1">
                      <bold>
                        <italic>
                          <tp:taxon-name><tp:taxon-name-part taxon-name-part-type="genus" reg="Thalerosphyrus">T.</tp:taxon-name-part> <tp:taxon-name-part taxon-name-part-type="species" reg="lamuriensis">lamuriensis</tp:taxon-name-part></tp:taxon-name>
                        </italic>
                      </bold>
                    </td></tr><tr><td rowspan="1" colspan="1">7</td><td rowspan="1" colspan="1">Tergalius I ratio: length more than 2.5 times its width (<xref ref-type="bibr" rid="B13">Sartori 2014a</xref>; fig. 38)</td><td rowspan="1" colspan="1">
                      <bold>
                        <italic>
                          <tp:taxon-name><tp:taxon-name-part taxon-name-part-type="genus" reg="Thalerophyrus">T.</tp:taxon-name-part> <tp:taxon-name-part taxon-name-part-type="species" reg="determinatus">determinatus</tp:taxon-name-part></tp:taxon-name>
                        </italic>
                      </bold>
                    </td></tr><tr><td rowspan="1" colspan="1">–</td><td rowspan="1" colspan="1">Tergalius I ratio: length less than 2.5 times its width (<xref ref-type="bibr" rid="B13">Sartori 2014a</xref>; fig. 42)</td><td rowspan="1" colspan="1">
                      <bold>8</bold>
                    </td></tr><tr><td rowspan="1" colspan="1">8</td><td rowspan="1" colspan="1">Dorsal surface of hind femur with clearly pointed arrow-shaped setae (<xref ref-type="bibr" rid="B13">Sartori 2014a</xref>; fig. 31)</td><td rowspan="1" colspan="1">
                      <bold>
                        <italic>
                          <tp:taxon-name><tp:taxon-name-part taxon-name-part-type="genus" reg="Thalerosphyrus">T.</tp:taxon-name-part> <tp:taxon-name-part taxon-name-part-type="species" reg="sinuosus">sinuosus</tp:taxon-name-part></tp:taxon-name>
                        </italic>
                      </bold>
                    </td></tr><tr><td rowspan="1" colspan="1">–</td><td rowspan="1" colspan="1">Setation of dorsal surface of hind femur not as above (<xref ref-type="bibr" rid="B13">Sartori 2014a</xref>; fig. 33; <xref ref-type="bibr" rid="B17">Sutthacharoenthad et al. 2019</xref>; fig. 7a, d)</td><td rowspan="1" colspan="1">
                      <bold>9</bold>
                    </td></tr><tr><td rowspan="1" colspan="1">9</td><td rowspan="1" colspan="1">Outer and inner margins of glossae nearly straight (<xref ref-type="bibr" rid="B17">Sutthacharoenthad et al. 2019</xref>; fig. 6d)</td><td rowspan="1" colspan="1">
                      <bold>
                        <italic>
                          <tp:taxon-name><tp:taxon-name-part taxon-name-part-type="genus" reg="Thalerosphyrus">T.</tp:taxon-name-part> <tp:taxon-name-part taxon-name-part-type="species" reg="thailandensis">thailandensis</tp:taxon-name-part></tp:taxon-name>
                        </italic>
                      </bold>
                    </td></tr><tr><td rowspan="1" colspan="1">–</td><td rowspan="1" colspan="1">Outer and inner margins of glossae concave (<xref ref-type="bibr" rid="B15">Selvakumar et al. 2017</xref>; fig. 10)</td><td rowspan="1" colspan="1">
                      <bold>
                        <italic>
                          <tp:taxon-name><tp:taxon-name-part taxon-name-part-type="genus" reg="Thalerosphyrus">T.</tp:taxon-name-part> <tp:taxon-name-part taxon-name-part-type="species" reg="meghalayensis">meghalayensis</tp:taxon-name-part></tp:taxon-name>
                        </italic>
                      </bold>
                    </td></tr></tbody></table></table-wrap></sec></tp:treatment-sec><ref-list><ref id="B2"><mixed-citation xmlns:xlink="http://www.w3.org/1999/xlink" xlink:type="simple">Braasch D, Soldán T (1984) Beitrag zur Kenntnis der Gattung <italic><tp:taxon-name><tp:taxon-name-part taxon-name-part-type="genus">Thalerosphyrus</tp:taxon-name-part></tp:taxon-name></italic> Eaton, 1881 im Hinblick auf die Gattung <italic><tp:taxon-name><tp:taxon-name-part taxon-name-part-type="genus">Ecdyonuroides</tp:taxon-name-part></tp:taxon-name></italic> Thanh, 1967. Reichenbachia 22: 201–206.</mixed-citation></ref><ref id="B17"><mixed-citation xmlns:xlink="http://www.w3.org/1999/xlink" xlink:type="simple">Sutthacharoenthad W, Sartori M, Boonsoong B (2019) Integrative taxonomy of <italic><tp:taxon-name><tp:taxon-name-part taxon-name-part-type="genus">Thalerosphyrus</tp:taxon-name-part></tp:taxon-name></italic> Eaton, 1881 (<tp:taxon-name><tp:taxon-name-part taxon-name-part-type="order">Ephemeroptera</tp:taxon-name-part></tp:taxon-name>, <tp:taxon-name><tp:taxon-name-part taxon-name-part-type="family">Heptageniidae</tp:taxon-name-part></tp:taxon-name>) in Thailand. Journal of Natural History 53: 1491–1514. <ext-link xlink:href="10.1080/00222933.2019.1657513" ext-link-type="doi" xlink:type="simple">https://doi.org/10.1080/00222933.2019.1657513</ext-link></mixed-citation></ref><ref id="B15"><mixed-citation xmlns:xlink="http://www.w3.org/1999/xlink" xlink:type="simple">Selvakumar C, Chandra K, Sivaramakrishnan KG, Jehanalar EE (2017) A new species of <italic><tp:taxon-name><tp:taxon-name-part taxon-name-part-type="genus">Thalerosphyrus</tp:taxon-name-part></tp:taxon-name></italic> Eaton 1881 (<tp:taxon-name><tp:taxon-name-part taxon-name-part-type="order">Ephemeroptera</tp:taxon-name-part></tp:taxon-name>: <tp:taxon-name><tp:taxon-name-part taxon-name-part-type="family">Heptageniidae</tp:taxon-name-part></tp:taxon-name>: <tp:taxon-name><tp:taxon-name-part taxon-name-part-type="subfamily">Ecdyonurinae</tp:taxon-name-part></tp:taxon-name>) from India. Zootaxa 4350(1): 84–90. <ext-link xlink:href="10.11646/zootaxa.4350.1" ext-link-type="doi" xlink:type="simple">https://doi.org/10.11646/zootaxa.4350.1</ext-link></mixed-citation></ref><ref id="B13"><mixed-citation xmlns:xlink="http://www.w3.org/1999/xlink" xlink:type="simple">Sartori M (2014a) The species of <italic><tp:taxon-name><tp:taxon-name-part taxon-name-part-type="genus">Thalerosphyrus</tp:taxon-name-part></tp:taxon-name></italic> Eaton, 1881 (<tp:taxon-name><tp:taxon-name-part taxon-name-part-type="subclass">Insecta</tp:taxon-name-part></tp:taxon-name>, <tp:taxon-name><tp:taxon-name-part taxon-name-part-type="order">Ephemeroptera</tp:taxon-name-part></tp:taxon-name>, <tp:taxon-name><tp:taxon-name-part taxon-name-part-type="family">Heptageniidae</tp:taxon-name-part></tp:taxon-name>, <tp:taxon-name><tp:taxon-name-part taxon-name-part-type="subfamily">Ecdyonurinae</tp:taxon-name-part></tp:taxon-name>) in Java and Sumatra, with some comments on the diversity of the genus in the Oriental Realm. ZooKeys 420: 19–39. <ext-link xlink:href="10.3897/zookeys.420.7904" ext-link-type="doi" xlink:type="simple">https://doi.org/10.3897/zookeys.420.7904</ext-link></mixed-citation></ref><ref id="B20"><mixed-citation xmlns:xlink="http://www.w3.org/1999/xlink" xlink:type="simple">Vasanth M, Kubedran T, Subramanian KA, Babu R (2025) Two new species of the genus <italic><tp:taxon-name><tp:taxon-name-part taxon-name-part-type="genus">Thalerosphyrus</tp:taxon-name-part></tp:taxon-name></italic> Eaton, 1881 (<tp:taxon-name><tp:taxon-name-part taxon-name-part-type="order">Ephemeroptera</tp:taxon-name-part></tp:taxon-name>: <tp:taxon-name><tp:taxon-name-part taxon-name-part-type="family">Heptageniidae</tp:taxon-name-part></tp:taxon-name>: <tp:taxon-name><tp:taxon-name-part taxon-name-part-type="subfamily">Ecdyonurinae</tp:taxon-name-part></tp:taxon-name>) from India. Zootaxa 5583(2): 247–270. <ext-link xlink:href="10.11646/zootaxa.5583.2.2" ext-link-type="doi" xlink:type="simple">https://doi.org/10.11646/zootaxa.5583.2.2</ext-link></mixed-citation></ref></ref-list></tp:taxon-treatment>
